# Supplementary material for: Four cases of completion lobectomy for locally relapsed lung cancer after segmentectomy
Source: World J Surg Oncol. 2021 Feb 11;19:47. doi: 10.1186/s12957-021-02165-x (PMC7879527; doi:10.1186/s12957-021-02165-x)
Supplement: Supplementary file 1 — Additional file 1: Table S1. Summary of previous reports of completion lobectomy long after segmentectomy for pulmonary malignancy. [file 12957_2021_2165_MOESM1_ESM.xlsx]

## Sheet: シート1
Table 1. Summary of previous reports of completion lobectomy long after segmentectomy for pulmonary malignancy.
Author	Age/sex	Previous seg.	SMLND	Introperative data on CL				Length of postoperative stay (days)	Interval between segmentectomy and CL (m)
				Operative time (min)	Blood loss (ml)	Tight hilar adhesion	Intraoperative vessel injury
Omasa et al. 2016 【4】	5 PTS/N.A.	N.A.	N.A.	Mean 253	Mean 381	5/5 (100%)	PA injury 3/5 (60%)	N.A.	Mean 24
				Range 197-299	Range 40-580				Range 7-49
Takahashi et al. 2019 【5】	66/M	Lt. superior	(－)	295	500	(－)	(－)	9	18
	70/F	Rt. medial and post basal	(－)	389	200	(＋)	PA injury	16	52
	72/M	Rt. posterior	( + )	280	300	(＋)	(－)	12	45
	74/F	Rt. anterior and lateral basal	(－)	279	950	(－)	(－)	12	4
	73/M	Rt. anterior	( + )	342	342	(＋)	(－)	14	40
	61/F	Lt. upper division	( + )	458	6870	(＋)	PA injury	14	108
	69/F	Rt. posterior	(－)	201	200	(－)	Azygous vein injury	8	77
	64/M	Lt.upper division	( + )	229	1020	(－)	(－)	13	2
	80/F	Lt. apical-posterior	( + )	391	500	(－)	PA injury	18	48
	65/M	Lt. lateral and antero-medial basal	(－)	301	160	(－)	(－)	8	21
Present cases. 2020	65/F	Rt. superior	(－)	167	75	(－)	(－)	9	37
	82/F	Rt. superior	(－)	255	220	(－)	(－)	7	39
	81/F	Lt. superior	(－)	316	100	(－)	(－)	18	41
	67/F	Rt. apical	(－)	284	370	(＋)	PV injury	21	16
SMLND superior mediastinal lymph node dissection, CL completion lobectomy, PTS patients, N.A. not available, PA pulmonary artery, M male, F female, Lt. left, Rt right, Seg segmentectomy, PV pulmonary vein
